# Supplementary material for: Testing the Effects of Prey Type on the Life History and Population-Level Parameters of Chrysoperla externa (Neuroptera: Chrysopidae)
Source: Insects. 2024 May 3;15(5):330. doi: 10.3390/insects15050330 (PMC11122253; doi:10.3390/insects15050330)
Supplement: Supplementary file 1 [file insects-15-00330-s001.zip]

Archive with 1 entries (1 files):
- insects-2953323-supplementary.pdf
